# Supplementary material for: Placental Cyclophilin A Expression in Pregnancies Complicated with Hypertension
Source: Int J Environ Res Public Health. 2022 Apr 29;19(9):5448. doi: 10.3390/ijerph19095448 (PMC9101619; doi:10.3390/ijerph19095448)
Supplement: Supplementary file 1 [file ijerph-19-05448-s001.zip]

Archive with 1 entries (1 files):
- ijerph-1646893-supplementary.pdf
